# Supplementary material for: Mitochondrial Transplantation Augments the Reparative Capacity of Macrophages Following Myocardial Injury
Source: Adv Sci (Weinh). 2025 Aug 19;12(42):e06337. doi: 10.1002/advs.202506337 (PMC12622452; doi:10.1002/advs.202506337)
Supplement: Supplementary file 2 — Supplemental Table 1 [file ADVS-12-e06337-s003.xlsx]

## Sheet: MI-vs-Macro-Mito.bar_Gradient
id	num	qvalue	per	ratio	class	ID	Descrption	Pvalue	Qvalue	Up	Down	fg_num	bg_num
Pantothenate and CoA biosynthesis	3	3.286123e-01	1.128	0.143	Metabolism	ko00770	Pantothenate and CoA biosynthesis	0.0257495	3.286123e-01	2	1	3	21
Nicotinate and nicotinamide metabolism	4	3.772789e-01	1.504	0.1	Metabolism	ko00760	Nicotinate and nicotinamide metabolism	0.0341516	3.772789e-01	2	2	4	40
Starch and sucrose metabolism	3	5.064843e-01	1.128	0.1	Metabolism	ko00500	Starch and sucrose metabolism	0.0642555	5.064843e-01	2	1	3	30
Necroptosis	6	9.252658e-01	2.256	0.034	Cellular Processes	ko04217	Necroptosis	0.452058	9.252658e-01	1	5	6	174
Peroxisome	3	9.252658e-01	1.128	0.035	Cellular Processes	ko04146	Peroxisome	0.499653	9.252658e-01	0	3	3	86
Glycerolipid metabolism	2	9.333980e-01	0.752	0.032	Metabolism	ko00561	Glycerolipid metabolism	0.576043	9.333980e-01	1	1	2	62
Glutathione metabolism	2	9.737100e-01	0.752	0.028	Metabolism	ko00480	Glutathione metabolism	0.657618	9.737100e-01	1	1	2	72
Glycerophospholipid metabolism	2	1.000000e+00	0.752	0.021	Metabolism	ko00564	Glycerophospholipid metabolism	0.80707	1.000000e+00	1	1	2	97
VEGF signaling pathway	1	1.000000e+00	0.376	0.017	Environmental Information	ko04370	VEGF signaling pathway	0.839232	1.000000e+00	1	0	1	58
Apoptosis	2	1.000000e+00	0.752	0.015	Cellular Processes	ko04210	Apoptosis	0.927013	1.000000e+00	1	1	2	136
Oxidative phosphorylation	1	1.000000e+00	0.376	0.008	Metabolism	ko00190	Oxidative phosphorylation	0.985155	1.000000e+00	1	0	1	133
Autophagy - animal	1	1.000000e+00	0.376	0.007	Cellular Processes	ko04140	Autophagy - animal	0.988128	1.000000e+00	1	0	1	140
