# Supplementary material for: Mitochondrial Transplantation Augments the Reparative Capacity of Macrophages Following Myocardial Injury
Source: Adv Sci (Weinh). 2025 Aug 19;12(42):e06337. doi: 10.1002/advs.202506337 (PMC12622452; doi:10.1002/advs.202506337)
Supplement: Supplementary file 3 — Supplemental Table 2 [file ADVS-12-e06337-s001.xlsx]

## Sheet: Sheet1
Supplemental Table 2. Mitochondria were counted through flow cytometry.
Tube name	All Events	Number of P1 particles/μL(V)	All Events %Total number	P1 %Total number
C1	10675	97.65	1	0.787
C2	10436	89.42	1	0.8045
C3	10285	84.36	1	0.7632
